# Supplementary material for: Ultrasensitive and high-efficiency screen of de novo low-frequency mutations by o2n-seq
Source: Nat Commun. 2017 May 22;8:15335. doi: 10.1038/ncomms15335 (PMC5458117; doi:10.1038/ncomms15335)
Supplement: Supplementary Software — Computational pipeline for processing o2n-seq data. [file ncomms15335-s5.zip]

Archive with 9 entries (8 files):
- o2n-seq-Scripts/
- o2n-seq-Scripts/adaptor.pl
- o2n-seq-Scripts/fq-line-merge.pl
- o2n-seq-Scripts/o2n-merge-base-5.pl
- o2n-seq-Scripts/o2n-sam2sites
- o2n-seq-Scripts/o2n-seq README.txt
- o2n-seq-Scripts/pairaln-1.0.rar
- o2n-seq-Scripts/seq_clipper.tgz
- o2n-seq-Scripts/seq_tool_fq_rc.pl
