# Supplementary material for: Ultrasensitive and high-efficiency screen of de novo low-frequency mutations by o2n-seq
Source: Nat Commun. 2017 May 22;8:15335. doi: 10.1038/ncomms15335 (PMC5458117; doi:10.1038/ncomms15335)
Supplement: Supplementary Software — Computational pipeline for processing o2n-seq data. [file ncomms15335-s5.zip › o2n-seq-Scripts/adaptor.pl]

#!/usr/bin/perl -w
use strict;

unless (@ARGV==2){
        die "perl $0 <1.fq> <2.fq> \nUsage: Distinguish the correct composition of o2n\nVersion:1.0\nAuthor: Kaile Wang,BIG\nEmail:llee90504452\@gmail.com\n";
                }
my ($fq1,$fq2)=@ARGV;

open FQ1, "<$fq1" || die "can't open the $fq1 file!";
open FQ2, "<$fq2" || die "can't open the $fq2 file!";
open O2NF1, ">adp-$fq1";
open O2NF2, ">adp-$fq2";
#open NO2NF1, ">noadp-$fq1";
#open NO2NF2, ">noadp-$fq2";
while(1){
my $line1_1=<FQ1>;
chomp (my $line1_2=<FQ1>);
my $line1_3=<FQ1>;
my $line1_4=<FQ1>;
my $line2_1=<FQ2>;
chomp (my $line2_2=<FQ2>);
my $line2_3=<FQ2>;
my $line2_4=<FQ2>;

if((length($line1_2) < 120) && (length($line2_2)< 120))
{
print O2NF1 $line1_1.$line1_2."\n"."+\n".$line1_4;
print O2NF2 $line2_1.$line2_2."\n"."+\n".$line2_4;
}
if(eof(FQ1))
{
last;
}
}
