# Supplementary material for: Ultrasensitive and high-efficiency screen of de novo low-frequency mutations by o2n-seq
Source: Nat Commun. 2017 May 22;8:15335. doi: 10.1038/ncomms15335 (PMC5458117; doi:10.1038/ncomms15335)
Supplement: Supplementary Software — Computational pipeline for processing o2n-seq data. [file ncomms15335-s5.zip › o2n-seq-Scripts/fq-line-merge.pl]

#!/usr/bin/perl -w
use strict;

unless (@ARGV==3){
        die "perl $0 1.fq 2.fq m12.fq\nUsage: merge 2 files by 4 lines,such as merge PE fastq files into one but keep the PE reads next to each other\nAUTHOR:  Wang Kaile  BIG.CAS llee9050445\@gmal.com\nDATE:  v1:2015/07/15\n";
        }
my ($f1,$f2,$out)=@ARGV;
open F1, "<$f1" || die "can't open the $f1 file!";
open F2, "<$f2" || die "can't open the $f2 file!";
open OUT, ">$out" || die "can't open the $out file!";
while(1){
my $a1=<F1>;
my $a2=<F1>;
my $a3=<F1>;
my $a4=<F1>;

my $b1=<F2>;
my $b2=<F2>;
my $b3=<F2>;
my $b4=<F2>;

print OUT $a1,$a2,$a3,$a4,$b1,$b2,$b3,$b4;
if(eof(F1))
{
last;
}

}
close F1;
close F2;
close OUT;
