# Supplementary material for: Ultrasensitive and high-efficiency screen of de novo low-frequency mutations by o2n-seq
Source: Nat Commun. 2017 May 22;8:15335. doi: 10.1038/ncomms15335 (PMC5458117; doi:10.1038/ncomms15335)
Supplement: Supplementary Software — Computational pipeline for processing o2n-seq data. [file ncomms15335-s5.zip › o2n-seq-Scripts/o2n-merge-base-5.pl]

#!/usr/bin/perl -w
use strict;
die "usage: $0 <m.fq> | les\nUsage: Used in o2n\nMerge the base of two fq_files which has been merged into one fq_file to get one high-quanlity fq\nNote:\n1, The mismatch less 3%.\n2, Gap,N are not allowed.\n3, the two fq_files should have the same length\n4, Only output reads whose length >=30bp\n5, With right base-quality\nV5:2016,08,11\nAuthor: Kaile Wang, BIG\nEmail: llee90504452\@gmail.com\n" unless @ARGV == 1;
my $fq = $ARGV[0];

open FQ, "<$fq" || die "can't open the $fq file!";

while(my $line1=<FQ>){
chomp (my $line2=<FQ>);
<FQ>;
chomp (my $line4=<FQ>);
my $line5=<FQ>;
chomp (my $line6=<FQ>);
<FQ>;
chomp (my $line8=<FQ>);
if(length($line2)>=30 && $line2!~/-|N/ && $line6!~/-|N/){
my @line2=split(//,$line2);
my @line6=split(//,$line6);
my @line4=split(//,$line4);
my @line8=split(//,$line8);
my $line;
my $count;
my $perc;

for(my $i=0;$i<length($line2);$i++){
if($line2[$i] eq $line6[$i]){
$line4[$i]=ord ($line4[$i])+ ord ($line8[$i])-66+33;
if($line4[$i]>=126){$line4[$i]=126;}
$line4[$i]=chr($line4[$i]);
}
else{
$line4[$i]='#';
}
}
#if($line2!~/-|N/ && $line6!~/-|N/){
$line=join("",@line4[0..$#line4]);
$count=($line=~tr/#/#/);
$perc=$count/length($line2);
if($perc<0.03){
print $line1."$line2\n+\n$line\n";
}
}
#else{
#my $count1=($line2=~tr/-/-/);
#my $count2=($line6=~tr/-/-/);
#my $count3=($line2=~tr/N/N/);
#my $count4=($line6=~tr/N/N/);
#$line=join("",@line4[0..$#line4]);
#$count=($line=~tr/#/#/);
#if($count1<2 && $count2<2 && $count3<2 && $count4<2 && $count<4){
#print $line1."$line2\n+\n$line\n";
#}
#}
#}
}
close (FQ);
