# Supplementary material for: Ultrasensitive and high-efficiency screen of de novo low-frequency mutations by o2n-seq
Source: Nat Commun. 2017 May 22;8:15335. doi: 10.1038/ncomms15335 (PMC5458117; doi:10.1038/ncomms15335)
Supplement: Supplementary Software — Computational pipeline for processing o2n-seq data. [file ncomms15335-s5.zip › o2n-seq-Scripts/seq_tool_fq_rc.pl]

#!/usr/bin/perl -w
#use warnings;
sub usage (){
    die qq(
#=====================================================================================#
#                                                                                     #
#        USAGE:  perl seq_tool_fq_rc.pl <file.fq>                                     #
#                                                                                     #
#  DESCRIPTION:  Print the Reverse_Complementary sequence of the DNA sequence and     #
#                print the Reverse sequence Of the Qulity Score                       #
#                                                                                     #
#       **NOTE:  The input file must be fastq_file 		                      #
#                                                                                     #
#       AUTHOR:  Wang Kaile                                                           #
#         DATE:  2012/12/06                                                           #
#      CONTACT:  llee90504452\@gmail.com                                               #
#    INSTITUTE:  BIG.CAS                                                              #
#                                                                                     #
#=====================================================================================#

)
}

use strict;
$ARGV[0] || &usage();
open (F1,$ARGV[0]);
open (F2,">RC_$ARGV[0]");

sub comp{
my $line;
foreach(@_)
{
if($_ eq 'A')
{$line.='T';}
elsif($_ eq 'a')
{$line.='t';}
elsif($_ eq 'T')
{$line.='A';}
elsif($_ eq 't')
{$line.='a';}
elsif($_ eq 'G')
{$line.='C';}
elsif($_ eq 'g')
{$line.="c";}
elsif($_ eq 'C')
{$line.="G";}
elsif($_ eq 'c')
{$line.="g";}
elsif($_ eq 'N')
{$line.="N";}
elsif($_ eq 'n')
{$line.="n";}
}
return $line;
}

while(1){
my $line_1=<F1>;
my $line_2=<F1>;
my $line_3=<F1>;
my $line_4=<F1>;
chomp($line_2,$line_4);
my $line2;
my $line3;
my $line4;
my $line5;
my @a=split(//,$line_2);
my @b=split(//,$line_4);
my @c=reverse(@a);
my @d=reverse(@b);
$line3=&comp(@c);
my @e=split(//,$line3);
print F2 "$line_1".join("",@e[0..$#e])."\n$line_3".join("",@d[0..$#d])."\n";
if (eof(F1))
{
last;
}
}
close(F1);
close(F2);
