# Supplementary material for: Ultrasensitive and high-efficiency screen of de novo low-frequency mutations by o2n-seq
Source: Nat Commun. 2017 May 22;8:15335. doi: 10.1038/ncomms15335 (PMC5458117; doi:10.1038/ncomms15335)
Supplement: Supplementary Data 1 — Different sites between DH5a and W3110. [file ncomms15335-s2.xlsx]

## Sheet: Sheet1
Different sites between two disparate E. coli strains, DH5α and W3110
375 different sites between E. coli DH5α and W3110 strains			304 highly confident sites			8109 low quality and heterozygote sites
chr	pos		chr	pos		chr	pos
ecoli	1903		ecoli	1903		ecoli	92
ecoli	10696		ecoli	10696		ecoli	160
ecoli	23501		ecoli	23501		ecoli	265
ecoli	31683		ecoli	31683		ecoli	301
ecoli	42108		ecoli	42108		ecoli	311
ecoli	59968		ecoli	59968		ecoli	314
ecoli	76249		ecoli	76249		ecoli	319
ecoli	88571		ecoli	88571		ecoli	325
ecoli	113695		ecoli	113695		ecoli	335
ecoli	156068		ecoli	156068		ecoli	354
ecoli	157585		ecoli	157585		ecoli	2229
ecoli	224625		ecoli	465372		ecoli	5132
ecoli	227241		ecoli	468495		ecoli	6475
ecoli	228488		ecoli	469355		ecoli	6495
ecoli	273504		ecoli	501456		ecoli	9224
ecoli	273568		ecoli	532071		ecoli	9876
ecoli	314854		ecoli	556858		ecoli	11364
ecoli	465372		ecoli	637270		ecoli	11365
ecoli	468495		ecoli	661492		ecoli	11963
ecoli	469355		ecoli	695693		ecoli	12068
ecoli	479519		ecoli	783900		ecoli	12799
ecoli	479520		ecoli	880754		ecoli	13398
ecoli	501456		ecoli	1015114		ecoli	14064
ecoli	532071		ecoli	1136435		ecoli	14155
ecoli	547694		ecoli	1137353		ecoli	14475
ecoli	547831		ecoli	1146419		ecoli	15578
ecoli	556858		ecoli	1156136		ecoli	15599
ecoli	608160		ecoli	1169059		ecoli	15628
ecoli	608162		ecoli	1174106		ecoli	15644
ecoli	608167		ecoli	1174740		ecoli	15677
ecoli	608276		ecoli	1188084		ecoli	15695
ecoli	637270		ecoli	1189203		ecoli	15700
ecoli	661492		ecoli	1190867		ecoli	15703
ecoli	687847		ecoli	1196860		ecoli	15709
ecoli	695693		ecoli	1234978		ecoli	15711
ecoli	783900		ecoli	1238566		ecoli	15734
ecoli	845774		ecoli	1249487		ecoli	15781
ecoli	880754		ecoli	1256358		ecoli	16362
ecoli	1015114		ecoli	1267590		ecoli	16385
ecoli	1096475		ecoli	1268925		ecoli	16391
ecoli	1096660		ecoli	1281850		ecoli	16477
ecoli	1136435		ecoli	1289892		ecoli	16480
ecoli	1137353		ecoli	1300016		ecoli	16483
ecoli	1146419		ecoli	1304760		ecoli	16486
ecoli	1156136		ecoli	1308794		ecoli	16499
ecoli	1169059		ecoli	1319696		ecoli	16511
ecoli	1174106		ecoli	1320783		ecoli	17191
ecoli	1174740		ecoli	1333147		ecoli	17218
ecoli	1188084		ecoli	1334377		ecoli	20042
ecoli	1189203		ecoli	1356883		ecoli	20056
ecoli	1190867		ecoli	1382676		ecoli	20067
ecoli	1196860		ecoli	1385932		ecoli	20069
ecoli	1199096		ecoli	1387240		ecoli	20072
ecoli	1207012		ecoli	1393590		ecoli	20074
ecoli	1208842		ecoli	1397093		ecoli	20086
ecoli	1234978		ecoli	1399917		ecoli	20115
ecoli	1238566		ecoli	1403593		ecoli	20228
ecoli	1249487		ecoli	1416831		ecoli	20252
ecoli	1256358		ecoli	1417438		ecoli	20274
ecoli	1267590		ecoli	1426131		ecoli	20296
ecoli	1268925		ecoli	1428334		ecoli	20301
ecoli	1281850		ecoli	1439789		ecoli	20308
ecoli	1286028		ecoli	1452016		ecoli	25677
ecoli	1289892		ecoli	1458369		ecoli	25765
ecoli	1300016		ecoli	1489129		ecoli	27365
ecoli	1304760		ecoli	1499998		ecoli	29328
ecoli	1308794		ecoli	1513009		ecoli	29344
ecoli	1319696		ecoli	1518550		ecoli	29361
ecoli	1320783		ecoli	1529342		ecoli	29369
ecoli	1333147		ecoli	1532345		ecoli	29370
ecoli	1334377		ecoli	1534328		ecoli	29384
ecoli	1335418		ecoli	1585347		ecoli	29388
ecoli	1356883		ecoli	1595388		ecoli	29431
ecoli	1382676		ecoli	1624499		ecoli	29437
ecoli	1385932		ecoli	1641703		ecoli	29441
ecoli	1387240		ecoli	1713685		ecoli	29444
ecoli	1393590		ecoli	1736655		ecoli	29453
ecoli	1397093		ecoli	1741188		ecoli	29456
ecoli	1399917		ecoli	1774124		ecoli	32002
ecoli	1403593		ecoli	1784989		ecoli	33941
ecoli	1416831		ecoli	1788973		ecoli	34032
ecoli	1417438		ecoli	1789081		ecoli	34052
ecoli	1426131		ecoli	1793586		ecoli	34054
ecoli	1428334		ecoli	1796195		ecoli	34066
ecoli	1439789		ecoli	1810370		ecoli	34092
ecoli	1452016		ecoli	1826678		ecoli	34097
ecoli	1458369		ecoli	1842170		ecoli	34108
ecoli	1489129		ecoli	1845993		ecoli	34111
ecoli	1499998		ecoli	1851081		ecoli	34121
ecoli	1513009		ecoli	1852001		ecoli	34122
ecoli	1518550		ecoli	1864444		ecoli	34123
ecoli	1526749		ecoli	1874123		ecoli	34136
ecoli	1529342		ecoli	1876879		ecoli	34141
ecoli	1532345		ecoli	1879647		ecoli	34144
ecoli	1534328		ecoli	1892863		ecoli	34158
ecoli	1585347		ecoli	1896784		ecoli	34203
ecoli	1595388		ecoli	1904820		ecoli	34212
ecoli	1624499		ecoli	1938119		ecoli	35989
ecoli	1632450		ecoli	1946848		ecoli	36071
ecoli	1641703		ecoli	1953034		ecoli	36120
ecoli	1650355		ecoli	1962537		ecoli	36180
ecoli	1713685		ecoli	1968006		ecoli	36187
ecoli	1736655		ecoli	1992661		ecoli	36190
ecoli	1741188		ecoli	2030447		ecoli	36207
ecoli	1774124		ecoli	2031295		ecoli	36216
ecoli	1784989		ecoli	2038313		ecoli	37863
ecoli	1788973		ecoli	2038457		ecoli	41880
ecoli	1789081		ecoli	2039435		ecoli	41990
ecoli	1793586		ecoli	2041546		ecoli	41995
ecoli	1796195		ecoli	2044530		ecoli	42020
ecoli	1810370		ecoli	2062270		ecoli	42021
ecoli	1826678		ecoli	2062640		ecoli	42119
ecoli	1842170		ecoli	2069359		ecoli	42129
ecoli	1845993		ecoli	2078429		ecoli	42139
ecoli	1851081		ecoli	2080887		ecoli	42191
ecoli	1852001		ecoli	2081953		ecoli	42241
ecoli	1864444		ecoli	2082354		ecoli	45157
ecoli	1874123		ecoli	2083343		ecoli	47302
ecoli	1876879		ecoli	2084658		ecoli	49694
ecoli	1879647		ecoli	2101915		ecoli	52680
ecoli	1892863		ecoli	2120932		ecoli	58287
ecoli	1896784		ecoli	2132522		ecoli	58326
ecoli	1904820		ecoli	2135567		ecoli	58691
ecoli	1938119		ecoli	2171470		ecoli	58972
ecoli	1946848		ecoli	2186109		ecoli	58981
ecoli	1953034		ecoli	2327231		ecoli	59221
ecoli	1962537		ecoli	2337184		ecoli	59412
ecoli	1968006		ecoli	2382830		ecoli	59612
ecoli	1977296		ecoli	2408441		ecoli	63427
ecoli	1977297		ecoli	2482849		ecoli	63448
ecoli	1992661		ecoli	2508631		ecoli	66606
ecoli	2030447		ecoli	2585134		ecoli	66646
ecoli	2031295		ecoli	2665884		ecoli	66650
ecoli	2038313		ecoli	2731014		ecoli	66660
ecoli	2038457		ecoli	2787308		ecoli	66664
ecoli	2039435		ecoli	2802155		ecoli	66695
ecoli	2041546		ecoli	2815219		ecoli	69874
ecoli	2044530		ecoli	2821310		ecoli	70053
ecoli	2062270		ecoli	2865476		ecoli	70062
ecoli	2062640		ecoli	2865477		ecoli	70190
ecoli	2067905		ecoli	2869175		ecoli	75414
ecoli	2069359		ecoli	2924794		ecoli	77404
ecoli	2078429		ecoli	3026568		ecoli	77504
ecoli	2080887		ecoli	3048494		ecoli	78740
ecoli	2081953		ecoli	3059938		ecoli	82015
ecoli	2082354		ecoli	3063471		ecoli	82022
ecoli	2083343		ecoli	3063883		ecoli	83952
ecoli	2084658		ecoli	3087282		ecoli	84014
ecoli	2101915		ecoli	3088990		ecoli	84025
ecoli	2109279		ecoli	3102909		ecoli	84026
ecoli	2120932		ecoli	3118808		ecoli	84218
ecoli	2132522		ecoli	3119055		ecoli	84287
ecoli	2135567		ecoli	3126003		ecoli	85371
ecoli	2171470		ecoli	3128183		ecoli	85390
ecoli	2186109		ecoli	3130099		ecoli	85409
ecoli	2302544		ecoli	3131197		ecoli	85529
ecoli	2302545		ecoli	3132285		ecoli	85608
ecoli	2327231		ecoli	3143966		ecoli	87835
ecoli	2337184		ecoli	3148338		ecoli	88521
ecoli	2382830		ecoli	3160238		ecoli	89442
ecoli	2404801		ecoli	3174647		ecoli	89555
ecoli	2408441		ecoli	3177405		ecoli	107486
ecoli	2482849		ecoli	3191373		ecoli	107554
ecoli	2508631		ecoli	3202639		ecoli	107555
ecoli	2512720		ecoli	3217150		ecoli	107561
ecoli	2585134		ecoli	3222917		ecoli	107567
ecoli	2665884		ecoli	3225361		ecoli	109023
ecoli	2731014		ecoli	3238445		ecoli	115280
ecoli	2787308		ecoli	3254179		ecoli	117612
ecoli	2802155		ecoli	3257305		ecoli	118427
ecoli	2812479		ecoli	3268519		ecoli	118460
ecoli	2812482		ecoli	3273924		ecoli	120199
ecoli	2812483		ecoli	3290334		ecoli	121808
ecoli	2815219		ecoli	3302669		ecoli	125836
ecoli	2821310		ecoli	3327765		ecoli	126075
ecoli	2865476		ecoli	3386063		ecoli	126291
ecoli	2865477		ecoli	3479944		ecoli	126294
ecoli	2869175		ecoli	3484227		ecoli	126429
ecoli	2924565		ecoli	3504415		ecoli	129702
ecoli	2924566		ecoli	3516523		ecoli	129706
ecoli	2924794		ecoli	3522206		ecoli	129723
ecoli	2995329		ecoli	3556313		ecoli	129752
ecoli	2995338		ecoli	3557643		ecoli	129755
ecoli	3026568		ecoli	3558141		ecoli	129765
ecoli	3048494		ecoli	3574336		ecoli	129767
ecoli	3059938		ecoli	3577073		ecoli	129782
ecoli	3063471		ecoli	3579339		ecoli	129798
ecoli	3063883		ecoli	3579873		ecoli	131364
ecoli	3087282		ecoli	3583540		ecoli	132770
ecoli	3088990		ecoli	3585554		ecoli	134690
ecoli	3102909		ecoli	3586810		ecoli	134739
ecoli	3118808		ecoli	3587979		ecoli	136449
ecoli	3119055		ecoli	3588274		ecoli	136459
ecoli	3126003		ecoli	3616859		ecoli	136465
ecoli	3128183		ecoli	3631772		ecoli	136474
ecoli	3130099		ecoli	3645700		ecoli	136482
ecoli	3131197		ecoli	3682466		ecoli	138433
ecoli	3132285		ecoli	3705970		ecoli	140284
ecoli	3143966		ecoli	3712002		ecoli	142022
ecoli	3148338		ecoli	3723199		ecoli	143955
ecoli	3160238		ecoli	3742392		ecoli	144539
ecoli	3174647		ecoli	3745826		ecoli	149566
ecoli	3177405		ecoli	3779072		ecoli	149914
ecoli	3184319		ecoli	3801476		ecoli	151002
ecoli	3191373		ecoli	3801968		ecoli	151008
ecoli	3202639		ecoli	3807965		ecoli	151081
ecoli	3205569		ecoli	3825049		ecoli	151086
ecoli	3217150		ecoli	3827408		ecoli	151258
ecoli	3222917		ecoli	3832868		ecoli	151494
ecoli	3225361		ecoli	3848530		ecoli	151657
ecoli	3238445		ecoli	3868487		ecoli	151703
ecoli	3254179		ecoli	3898633		ecoli	151946
ecoli	3257305		ecoli	3902930		ecoli	152796
ecoli	3268519		ecoli	3912671		ecoli	152838
ecoli	3273924		ecoli	3924917		ecoli	152882
ecoli	3290334		ecoli	3925315		ecoli	152884
ecoli	3302669		ecoli	3935932		ecoli	152897
ecoli	3327765		ecoli	3936020		ecoli	152933
ecoli	3386063		ecoli	3948122		ecoli	154795
ecoli	3422547		ecoli	3954026		ecoli	154891
ecoli	3426198		ecoli	3989912		ecoli	155171
ecoli	3479944		ecoli	4082955		ecoli	155176
ecoli	3484227		ecoli	4137321		ecoli	155508
ecoli	3504415		ecoli	4158180		ecoli	156263
ecoli	3516523		ecoli	4173850		ecoli	157068
ecoli	3522206		ecoli	4176906		ecoli	157099
ecoli	3556313		ecoli	4177024		ecoli	157189
ecoli	3557643		ecoli	4183800		ecoli	157199
ecoli	3558141		ecoli	4191200		ecoli	157219
ecoli	3574336		ecoli	4191730		ecoli	158984
ecoli	3577073		ecoli	4191843		ecoli	159101
ecoli	3579339		ecoli	4216242		ecoli	160317
ecoli	3579873		ecoli	4217775		ecoli	164481
ecoli	3581992		ecoli	4220766		ecoli	164518
ecoli	3583540		ecoli	4221661		ecoli	164543
ecoli	3585554		ecoli	4222506		ecoli	164578
ecoli	3586810		ecoli	4232502		ecoli	164592
ecoli	3587979		ecoli	4247707		ecoli	164681
ecoli	3588274		ecoli	4263691		ecoli	164695
ecoli	3616859		ecoli	4267472		ecoli	168290
ecoli	3619113		ecoli	4269153		ecoli	169757
ecoli	3631772		ecoli	4276511		ecoli	169858
ecoli	3645700		ecoli	4280559		ecoli	180352
ecoli	3682466		ecoli	4282100		ecoli	180790
ecoli	3705970		ecoli	4284056		ecoli	182529
ecoli	3712002		ecoli	4295492		ecoli	184143
ecoli	3723199		ecoli	4296222		ecoli	184238
ecoli	3742392		ecoli	4299094		ecoli	184253
ecoli	3745826		ecoli	4301778		ecoli	185082
ecoli	3760693		ecoli	4309360		ecoli	190791
ecoli	3779072		ecoli	4318102		ecoli	190907
ecoli	3779156		ecoli	4318808		ecoli	190925
ecoli	3801476		ecoli	4320628		ecoli	191673
ecoli	3801968		ecoli	4323667		ecoli	191749
ecoli	3807965		ecoli	4330333		ecoli	194201
ecoli	3813902		ecoli	4335887		ecoli	194839
ecoli	3825049		ecoli	4340848		ecoli	194854
ecoli	3827408		ecoli	4347282		ecoli	194941
ecoli	3832868		ecoli	4349542		ecoli	195307
ecoli	3848530		ecoli	4349613		ecoli	200678
ecoli	3868487		ecoli	4357932		ecoli	202433
ecoli	3898633		ecoli	4362821		ecoli	203727
ecoli	3902930		ecoli	4364691		ecoli	203790
ecoli	3912671		ecoli	4369424		ecoli	204630
ecoli	3924917		ecoli	4371444		ecoli	213985
ecoli	3925315		ecoli	4378492		ecoli	214550
ecoli	3935932		ecoli	4386143		ecoli	216934
ecoli	3936020		ecoli	4387861		ecoli	216947
ecoli	3936462		ecoli	4399630		ecoli	216993
ecoli	3939897		ecoli	4401033		ecoli	217073
ecoli	3941315		ecoli	4405068		ecoli	218755
ecoli	3943494		ecoli	4412648		ecoli	218795
ecoli	3944269		ecoli	4416885		ecoli	218811
ecoli	3948122		ecoli	4424952		ecoli	218821
ecoli	3954026		ecoli	4431482		ecoli	218825
ecoli	3957957		ecoli	4433147		ecoli	218827
ecoli	3989912		ecoli	4433773		ecoli	219550
ecoli	4037096		ecoli	4449303		ecoli	220153
ecoli	4038646		ecoli	4455415		ecoli	220185
ecoli	4082955		ecoli	4480924		ecoli	223676
ecoli	4137321		ecoli	4484892		ecoli	223690
ecoli	4151495		ecoli	4485045		ecoli	223756
ecoli	4158180		ecoli	4487798		ecoli	223788
ecoli	4165858		ecoli	4492522		ecoli	223792
ecoli	4165871		ecoli	4499523		ecoli	223795
ecoli	4173850		ecoli	4508261		ecoli	223804
ecoli	4176906		ecoli	4515378		ecoli	223824
ecoli	4177024		ecoli	4522424		ecoli	223841
ecoli	4183800		ecoli	4522619		ecoli	223843
ecoli	4191200		ecoli	4527062		ecoli	223851
ecoli	4191730		ecoli	4528820		ecoli	223878
ecoli	4191843		ecoli	4539284		ecoli	223889
ecoli	4216242		ecoli	4541046		ecoli	223891
ecoli	4217775		ecoli	4551694		ecoli	224364
ecoli	4220766		ecoli	4562408		ecoli	224453
ecoli	4221661		ecoli	4568573		ecoli	224455
ecoli	4222506		ecoli	4569303		ecoli	224476
ecoli	4232502		ecoli	4583696		ecoli	224502
ecoli	4247707		ecoli	4585388		ecoli	224559
ecoli	4263691		ecoli	4602540		ecoli	224570
ecoli	4267472		ecoli	4628318		ecoli	224625
ecoli	4269153		ecoli	4634948		ecoli	224912
ecoli	4276511		ecoli	4636081		ecoli	225031
ecoli	4280559		ecoli	4636263		ecoli	225068
ecoli	4282100					ecoli	225074
ecoli	4284056					ecoli	225078
ecoli	4293984					ecoli	225136
ecoli	4294083					ecoli	225159
ecoli	4294210					ecoli	225161
ecoli	4294291					ecoli	225397
ecoli	4294309					ecoli	225411
ecoli	4294323					ecoli	225413
ecoli	4294327					ecoli	225431
ecoli	4294403					ecoli	225472
ecoli	4295492					ecoli	225538
ecoli	4296222					ecoli	225865
ecoli	4299094					ecoli	225943
ecoli	4301778					ecoli	226111
ecoli	4309360					ecoli	226122
ecoli	4318102					ecoli	226148
ecoli	4318808					ecoli	226151
ecoli	4320628					ecoli	226179
ecoli	4323667					ecoli	226184
ecoli	4323860					ecoli	226222
ecoli	4330333					ecoli	226228
ecoli	4335887					ecoli	226233
ecoli	4340848					ecoli	226257
ecoli	4347282					ecoli	226323
ecoli	4349542					ecoli	226382
ecoli	4349613					ecoli	226393
ecoli	4357932					ecoli	226415
ecoli	4362821					ecoli	226464
ecoli	4364691					ecoli	226513
ecoli	4369424					ecoli	226528
ecoli	4371444					ecoli	226545
ecoli	4378492					ecoli	226561
ecoli	4386143					ecoli	226570
ecoli	4387861					ecoli	226589
ecoli	4399630					ecoli	226595
ecoli	4401033					ecoli	226596
ecoli	4405068					ecoli	226604
ecoli	4412648					ecoli	226641
ecoli	4416885					ecoli	226680
ecoli	4424952					ecoli	227166
ecoli	4431482					ecoli	227241
ecoli	4433147					ecoli	227245
ecoli	4433773					ecoli	227259
ecoli	4449303					ecoli	227318
ecoli	4455415					ecoli	228458
ecoli	4480924					ecoli	228488
ecoli	4484892					ecoli	228501
ecoli	4485045					ecoli	228537
ecoli	4487798					ecoli	228564
ecoli	4492522					ecoli	228568
ecoli	4499523					ecoli	228646
ecoli	4508261					ecoli	228652
ecoli	4515378					ecoli	229050
ecoli	4522424					ecoli	229064
ecoli	4522619					ecoli	229116
ecoli	4527062					ecoli	229396
ecoli	4528820					ecoli	229511
ecoli	4539284					ecoli	231020
ecoli	4540742					ecoli	233932
ecoli	4541046					ecoli	234130
ecoli	4551694					ecoli	234193
ecoli	4562408					ecoli	234195
ecoli	4568573					ecoli	234196
ecoli	4569303					ecoli	234421
ecoli	4583696					ecoli	237074
ecoli	4585388					ecoli	237111
ecoli	4602540					ecoli	237116
ecoli	4628318					ecoli	237172
ecoli	4634948					ecoli	237244
ecoli	4636081					ecoli	237312
ecoli	4636263					ecoli	238061
						ecoli	238497
						ecoli	238588
						ecoli	238643
						ecoli	238889
						ecoli	239106
						ecoli	239207
						ecoli	239298
						ecoli	245227
						ecoli	246233
						ecoli	246382
						ecoli	247422
						ecoli	247456
						ecoli	248230
						ecoli	253066
						ecoli	253300
						ecoli	253311
						ecoli	254460
						ecoli	254902
						ecoli	254932
						ecoli	257747
						ecoli	257753
						ecoli	258808
						ecoli	259053
						ecoli	259060
						ecoli	262367
						ecoli	263015
						ecoli	263652
						ecoli	269706
						ecoli	269711
						ecoli	269713
						ecoli	269714
						ecoli	269970
						ecoli	270002
						ecoli	270007
						ecoli	270022
						ecoli	270035
						ecoli	270038
						ecoli	270075
						ecoli	270109
						ecoli	270159
						ecoli	270352
						ecoli	270385
						ecoli	270393
						ecoli	270419
						ecoli	270424
						ecoli	270432
						ecoli	270433
						ecoli	270470
						ecoli	270476
						ecoli	270483
						ecoli	270484
						ecoli	270590
						ecoli	270783
						ecoli	273341
						ecoli	273385
						ecoli	273412
						ecoli	273415
						ecoli	273424
						ecoli	273472
						ecoli	273504
						ecoli	273568
						ecoli	274031
						ecoli	274074
						ecoli	274089
						ecoli	274102
						ecoli	274144
						ecoli	274212
						ecoli	275728
						ecoli	278508
						ecoli	278612
						ecoli	278618
						ecoli	278635
						ecoli	278647
						ecoli	278655
						ecoli	278746
						ecoli	278771
						ecoli	278792
						ecoli	278812
						ecoli	278823
						ecoli	278827
						ecoli	278832
						ecoli	278843
						ecoli	278844
						ecoli	278846
						ecoli	278852
						ecoli	278856
						ecoli	278871
						ecoli	278873
						ecoli	278878
						ecoli	278887
						ecoli	278892
						ecoli	278894
						ecoli	278900
						ecoli	278910
						ecoli	278911
						ecoli	278915
						ecoli	278916
						ecoli	278917
						ecoli	278921
						ecoli	278927
						ecoli	278935
						ecoli	278943
						ecoli	278950
						ecoli	278952
						ecoli	278963
						ecoli	278971
						ecoli	278998
						ecoli	279018
						ecoli	279073
						ecoli	279227
						ecoli	279432
						ecoli	285435
						ecoli	288517
						ecoli	288527
						ecoli	289447
						ecoli	289515
						ecoli	289527
						ecoli	290168
						ecoli	290180
						ecoli	290217
						ecoli	290230
						ecoli	290233
						ecoli	290299
						ecoli	290330
						ecoli	290340
						ecoli	290368
						ecoli	290399
						ecoli	292627
						ecoli	292633
						ecoli	292659
						ecoli	292745
						ecoli	293046
						ecoli	293060
						ecoli	293081
						ecoli	293161
						ecoli	293512
						ecoli	293551
						ecoli	293558
						ecoli	293586
						ecoli	293639
						ecoli	293767
						ecoli	293792
						ecoli	293851
						ecoli	293952
						ecoli	293961
						ecoli	293977
						ecoli	294042
						ecoli	294084
						ecoli	294098
						ecoli	294099
						ecoli	294896
						ecoli	295336
						ecoli	296250
						ecoli	296261
						ecoli	296263
						ecoli	296271
						ecoli	297082
						ecoli	302006
						ecoli	302191
						ecoli	305667
						ecoli	305845
						ecoli	308393
						ecoli	309785
						ecoli	309893
						ecoli	309897
						ecoli	309995
						ecoli	310705
						ecoli	310706
						ecoli	310753
						ecoli	310787
						ecoli	310803
						ecoli	310809
						ecoli	310878
						ecoli	312305
						ecoli	312692
						ecoli	313056
						ecoli	313091
						ecoli	314221
						ecoli	314318
						ecoli	314535
						ecoli	314544
						ecoli	314699
						ecoli	314701
						ecoli	314710
						ecoli	314713
						ecoli	314726
						ecoli	314738
						ecoli	314768
						ecoli	314806
						ecoli	314832
						ecoli	314849
						ecoli	314854
						ecoli	315430
						ecoli	315460
						ecoli	315476
						ecoli	315943
						ecoli	316400
						ecoli	316558
						ecoli	317752
						ecoli	317767
						ecoli	318371
						ecoli	319355
						ecoli	319676
						ecoli	320456
						ecoli	320517
						ecoli	320536
						ecoli	320549
						ecoli	320568
						ecoli	321347
						ecoli	321668
						ecoli	321673
						ecoli	321676
						ecoli	321865
						ecoli	322129
						ecoli	322347
						ecoli	322611
						ecoli	322732
						ecoli	323703
						ecoli	323962
						ecoli	324079
						ecoli	324174
						ecoli	324432
						ecoli	324501
						ecoli	324810
						ecoli	324821
						ecoli	331085
						ecoli	331672
						ecoli	333204
						ecoli	333963
						ecoli	334395
						ecoli	334398
						ecoli	334482
						ecoli	334491
						ecoli	336322
						ecoli	339066
						ecoli	339072
						ecoli	339110
						ecoli	339117
						ecoli	339159
						ecoli	339165
						ecoli	339182
						ecoli	339203
						ecoli	339210
						ecoli	339242
						ecoli	340925
						ecoli	342346
						ecoli	343229
						ecoli	343504
						ecoli	343683
						ecoli	343712
						ecoli	343952
						ecoli	344331
						ecoli	344348
						ecoli	344444
						ecoli	344731
						ecoli	344735
						ecoli	344978
						ecoli	345489
						ecoli	348785
						ecoli	348839
						ecoli	348866
						ecoli	348897
						ecoli	348900
						ecoli	348941
						ecoli	348964
						ecoli	348968
						ecoli	349000
						ecoli	349003
						ecoli	349009
						ecoli	349011
						ecoli	349025
						ecoli	349026
						ecoli	349034
						ecoli	349057
						ecoli	349083
						ecoli	349086
						ecoli	349104
						ecoli	349105
						ecoli	349118
						ecoli	349127
						ecoli	349150
						ecoli	351138
						ecoli	351384
						ecoli	351434
						ecoli	354581
						ecoli	356003
						ecoli	356799
						ecoli	356802
						ecoli	356830
						ecoli	356850
						ecoli	356851
						ecoli	356881
						ecoli	356884
						ecoli	356897
						ecoli	356899
						ecoli	356908
						ecoli	356912
						ecoli	356915
						ecoli	356926
						ecoli	356938
						ecoli	356999
						ecoli	357002
						ecoli	357030
						ecoli	357050
						ecoli	359701
						ecoli	360960
						ecoli	361053
						ecoli	362209
						ecoli	362236
						ecoli	362255
						ecoli	362256
						ecoli	362298
						ecoli	362311
						ecoli	362335
						ecoli	365514
						ecoli	365521
						ecoli	365546
						ecoli	365551
						ecoli	365571
						ecoli	365573
						ecoli	365578
						ecoli	372568
						ecoli	373216
						ecoli	374196
						ecoli	374210
						ecoli	374269
						ecoli	374291
						ecoli	374299
						ecoli	374311
						ecoli	374347
						ecoli	374348
						ecoli	374366
						ecoli	374370
						ecoli	374392
						ecoli	374398
						ecoli	374412
						ecoli	374469
						ecoli	374471
						ecoli	374493
						ecoli	374501
						ecoli	376057
						ecoli	376078
						ecoli	376079
						ecoli	376598
						ecoli	376954
						ecoli	379192
						ecoli	379206
						ecoli	379209
						ecoli	379218
						ecoli	379219
						ecoli	379226
						ecoli	379236
						ecoli	379255
						ecoli	380078
						ecoli	380749
						ecoli	380763
						ecoli	380772
						ecoli	380793
						ecoli	380809
						ecoli	380819
						ecoli	380850
						ecoli	380875
						ecoli	381475
						ecoli	381523
						ecoli	381528
						ecoli	381554
						ecoli	382154
						ecoli	383886
						ecoli	384356
						ecoli	384377
						ecoli	385596
						ecoli	389150
						ecoli	389161
						ecoli	389229
						ecoli	389253
						ecoli	389319
						ecoli	389573
						ecoli	389613
						ecoli	390294
						ecoli	391092
						ecoli	391166
						ecoli	391181
						ecoli	391191
						ecoli	391219
						ecoli	391225
						ecoli	391272
						ecoli	391803
						ecoli	391811
						ecoli	391822
						ecoli	391873
						ecoli	391932
						ecoli	391934
						ecoli	391942
						ecoli	393398
						ecoli	395575
						ecoli	395660
						ecoli	399199
						ecoli	399221
						ecoli	399224
						ecoli	399225
						ecoli	399226
						ecoli	399228
						ecoli	399230
						ecoli	399232
						ecoli	400380
						ecoli	400401
						ecoli	400449
						ecoli	400486
						ecoli	400487
						ecoli	400528
						ecoli	400947
						ecoli	401019
						ecoli	401053
						ecoli	401292
						ecoli	401300
						ecoli	401558
						ecoli	402416
						ecoli	402453
						ecoli	405584
						ecoli	406251
						ecoli	406341
						ecoli	406565
						ecoli	407090
						ecoli	407756
						ecoli	407906
						ecoli	408398
						ecoli	408805
						ecoli	409065
						ecoli	411201
						ecoli	411372
						ecoli	411780
						ecoli	416546
						ecoli	417827
						ecoli	418512
						ecoli	419029
						ecoli	420293
						ecoli	427287
						ecoli	429677
						ecoli	429744
						ecoli	429753
						ecoli	431067
						ecoli	431290
						ecoli	433793
						ecoli	433858
						ecoli	442206
						ecoli	445988
						ecoli	446072
						ecoli	446089
						ecoli	446127
						ecoli	446153
						ecoli	451038
						ecoli	451039
						ecoli	451050
						ecoli	454455
						ecoli	454505
						ecoli	455713
						ecoli	457676
						ecoli	457829
						ecoli	458537
						ecoli	458968
						ecoli	460536
						ecoli	462806
						ecoli	463023
						ecoli	464452
						ecoli	467487
						ecoli	467496
						ecoli	467498
						ecoli	467501
						ecoli	467509
						ecoli	467515
						ecoli	467517
						ecoli	467518
						ecoli	467520
						ecoli	467522
						ecoli	467535
						ecoli	467537
						ecoli	467553
						ecoli	467580
						ecoli	467605
						ecoli	471756
						ecoli	471789
						ecoli	473963
						ecoli	476066
						ecoli	476119
						ecoli	476284
						ecoli	477244
						ecoli	477687
						ecoli	478332
						ecoli	478334
						ecoli	478460
						ecoli	478527
						ecoli	479171
						ecoli	479519
						ecoli	479520
						ecoli	479623
						ecoli	480399
						ecoli	480434
						ecoli	485451
						ecoli	485817
						ecoli	485834
						ecoli	487206
						ecoli	488588
						ecoli	489047
						ecoli	489798
						ecoli	492593
						ecoli	492728
						ecoli	493351
						ecoli	493433
						ecoli	494468
						ecoli	496165
						ecoli	502558
						ecoli	504826
						ecoli	504919
						ecoli	505342
						ecoli	505985
						ecoli	506002
						ecoli	506282
						ecoli	506321
						ecoli	506327
						ecoli	506363
						ecoli	506422
						ecoli	507676
						ecoli	507767
						ecoli	510735
						ecoli	511737
						ecoli	511741
						ecoli	515515
						ecoli	517412
						ecoli	522152
						ecoli	522212
						ecoli	522370
						ecoli	522404
						ecoli	522430
						ecoli	522440
						ecoli	522443
						ecoli	522468
						ecoli	525360
						ecoli	525440
						ecoli	526470
						ecoli	526558
						ecoli	526938
						ecoli	526976
						ecoli	527836
						ecoli	527930
						ecoli	528082
						ecoli	528089
						ecoli	528110
						ecoli	528119
						ecoli	528122
						ecoli	528126
						ecoli	528155
						ecoli	528161
						ecoli	528171
						ecoli	528178
						ecoli	528208
						ecoli	528283
						ecoli	528314
						ecoli	528520
						ecoli	529226
						ecoli	530797
						ecoli	531405
						ecoli	531575
						ecoli	536692
						ecoli	536695
						ecoli	536733
						ecoli	536832
						ecoli	537076
						ecoli	537204
						ecoli	537207
						ecoli	537929
						ecoli	538126
						ecoli	538254
						ecoli	538277
						ecoli	538291
						ecoli	538294
						ecoli	539496
						ecoli	539856
						ecoli	542359
						ecoli	542415
						ecoli	545551
						ecoli	545665
						ecoli	545671
						ecoli	547694
						ecoli	547831
						ecoli	547832
						ecoli	547833
						ecoli	549442
						ecoli	553864
						ecoli	557267
						ecoli	557268
						ecoli	557290
						ecoli	557340
						ecoli	558565
						ecoli	559762
						ecoli	559891
						ecoli	561316
						ecoli	564075
						ecoli	564196
						ecoli	564878
						ecoli	564900
						ecoli	564906
						ecoli	564943
						ecoli	565380
						ecoli	566094
						ecoli	566166
						ecoli	566185
						ecoli	566204
						ecoli	566243
						ecoli	566258
						ecoli	566274
						ecoli	566279
						ecoli	566294
						ecoli	566311
						ecoli	566316
						ecoli	566323
						ecoli	566349
						ecoli	566365
						ecoli	567011
						ecoli	567032
						ecoli	567508
						ecoli	567972
						ecoli	568019
						ecoli	568419
						ecoli	568469
						ecoli	568481
						ecoli	568495
						ecoli	568546
						ecoli	568575
						ecoli	568588
						ecoli	569148
						ecoli	569149
						ecoli	569221
						ecoli	569386
						ecoli	569410
						ecoli	569419
						ecoli	569449
						ecoli	569486
						ecoli	569604
						ecoli	569835
						ecoli	571460
						ecoli	571816
						ecoli	572727
						ecoli	573349
						ecoli	573610
						ecoli	573612
						ecoli	573965
						ecoli	574020
						ecoli	574038
						ecoli	574044
						ecoli	574059
						ecoli	574076
						ecoli	574077
						ecoli	574105
						ecoli	574735
						ecoli	574767
						ecoli	574797
						ecoli	574917
						ecoli	574924
						ecoli	576065
						ecoli	576120
						ecoli	576137
						ecoli	576289
						ecoli	576293
						ecoli	576296
						ecoli	576308
						ecoli	576337
						ecoli	576355
						ecoli	576509
						ecoli	576511
						ecoli	576583
						ecoli	577844
						ecoli	577881
						ecoli	578044
						ecoli	578441
						ecoli	578739
						ecoli	579071
						ecoli	579578
						ecoli	580041
						ecoli	581094
						ecoli	581302
						ecoli	581593
						ecoli	582422
						ecoli	582714
						ecoli	582746
						ecoli	582837
						ecoli	582978
						ecoli	583170
						ecoli	583194
						ecoli	583298
						ecoli	583316
						ecoli	583351
						ecoli	583357
						ecoli	583409
						ecoli	583608
						ecoli	583631
						ecoli	583711
						ecoli	583716
						ecoli	583722
						ecoli	583749
						ecoli	583756
						ecoli	583757
						ecoli	583800
						ecoli	583815
						ecoli	583969
						ecoli	584027
						ecoli	584034
						ecoli	584063
						ecoli	584251
						ecoli	584689
						ecoli	585025
						ecoli	585048
						ecoli	585054
						ecoli	585060
						ecoli	585079
						ecoli	585595
						ecoli	595837
						ecoli	596553
						ecoli	597981
						ecoli	597982
						ecoli	597984
						ecoli	598677
						ecoli	599568
						ecoli	601154
						ecoli	601491
						ecoli	602653
						ecoli	602894
						ecoli	606732
						ecoli	606741
						ecoli	606800
						ecoli	606801
						ecoli	607329
						ecoli	607385
						ecoli	607485
						ecoli	607510
						ecoli	607516
						ecoli	607523
						ecoli	607525
						ecoli	607530
						ecoli	607556
						ecoli	607570
						ecoli	607588
						ecoli	607597
						ecoli	607644
						ecoli	608160
						ecoli	608162
						ecoli	608167
						ecoli	608189
						ecoli	608190
						ecoli	608208
						ecoli	608249
						ecoli	608276
						ecoli	608286
						ecoli	608343
						ecoli	608346
						ecoli	608350
						ecoli	608362
						ecoli	608405
						ecoli	608457
						ecoli	611544
						ecoli	617317
						ecoli	617321
						ecoli	617334
						ecoli	617337
						ecoli	617346
						ecoli	617357
						ecoli	617375
						ecoli	617401
						ecoli	617864
						ecoli	617923
						ecoli	618115
						ecoli	618320
						ecoli	619488
						ecoli	619693
						ecoli	619736
						ecoli	624278
						ecoli	634350
						ecoli	634391
						ecoli	634396
						ecoli	634406
						ecoli	634459
						ecoli	634503
						ecoli	635981
						ecoli	636080
						ecoli	636601
						ecoli	636898
						ecoli	636915
						ecoli	636929
						ecoli	636939
						ecoli	636965
						ecoli	636974
						ecoli	636976
						ecoli	636980
						ecoli	637026
						ecoli	637059
						ecoli	638120
						ecoli	641539
						ecoli	641655
						ecoli	645449
						ecoli	645830
						ecoli	645988
						ecoli	651056
						ecoli	651072
						ecoli	651073
						ecoli	651088
						ecoli	651114
						ecoli	651128
						ecoli	651247
						ecoli	651287
						ecoli	651289
						ecoli	651324
						ecoli	651377
						ecoli	651389
						ecoli	651393
						ecoli	655184
						ecoli	655324
						ecoli	655451
						ecoli	655453
						ecoli	655557
						ecoli	655587
						ecoli	655594
						ecoli	655601
						ecoli	655633
						ecoli	656709
						ecoli	656773
						ecoli	656774
						ecoli	658319
						ecoli	658606
						ecoli	660809
						ecoli	661504
						ecoli	662227
						ecoli	662297
						ecoli	666193
						ecoli	666467
						ecoli	674604
						ecoli	674618
						ecoli	674622
						ecoli	674624
						ecoli	674643
						ecoli	674644
						ecoli	675862
						ecoli	676166
						ecoli	677097
						ecoli	677976
						ecoli	678027
						ecoli	678152
						ecoli	678627
						ecoli	678660
						ecoli	678671
						ecoli	678683
						ecoli	678719
						ecoli	678761
						ecoli	678774
						ecoli	679405
						ecoli	679917
						ecoli	680587
						ecoli	680745
						ecoli	680753
						ecoli	681419
						ecoli	681420
						ecoli	681422
						ecoli	684407
						ecoli	684776
						ecoli	685388
						ecoli	686448
						ecoli	686549
						ecoli	687261
						ecoli	687284
						ecoli	687847
						ecoli	687989
						ecoli	688003
						ecoli	688016
						ecoli	688038
						ecoli	688039
						ecoli	688040
						ecoli	688056
						ecoli	688060
						ecoli	688076
						ecoli	692667
						ecoli	692675
						ecoli	695687
						ecoli	695711
						ecoli	695721
						ecoli	695726
						ecoli	695730
						ecoli	695732
						ecoli	695733
						ecoli	695736
						ecoli	695749
						ecoli	695753
						ecoli	695757
						ecoli	695759
						ecoli	695764
						ecoli	695766
						ecoli	695773
						ecoli	695808
						ecoli	695844
						ecoli	695969
						ecoli	695991
						ecoli	695992
						ecoli	696005
						ecoli	696040
						ecoli	696052
						ecoli	696055
						ecoli	696065
						ecoli	696070
						ecoli	696073
						ecoli	696077
						ecoli	696267
						ecoli	696270
						ecoli	696356
						ecoli	696368
						ecoli	696369
						ecoli	696446
						ecoli	696473
						ecoli	696474
						ecoli	698385
						ecoli	698461
						ecoli	698479
						ecoli	698483
						ecoli	698542
						ecoli	698942
						ecoli	705104
						ecoli	705147
						ecoli	705148
						ecoli	705196
						ecoli	705199
						ecoli	705208
						ecoli	706951
						ecoli	707005
						ecoli	707047
						ecoli	707508
						ecoli	707509
						ecoli	707512
						ecoli	707596
						ecoli	708128
						ecoli	708608
						ecoli	708609
						ecoli	710735
						ecoli	712561
						ecoli	714321
						ecoli	714346
						ecoli	714526
						ecoli	714976
						ecoli	715906
						ecoli	715945
						ecoli	720169
						ecoli	721226
						ecoli	722754
						ecoli	728030
						ecoli	728097
						ecoli	728108
						ecoli	728149
						ecoli	728227
						ecoli	728237
						ecoli	728281
						ecoli	728316
						ecoli	729115
						ecoli	729173
						ecoli	729226
						ecoli	729237
						ecoli	729316
						ecoli	729385
						ecoli	732857
						ecoli	732899
						ecoli	732911
						ecoli	733022
						ecoli	733035
						ecoli	733045
						ecoli	733056
						ecoli	733066
						ecoli	733089
						ecoli	734897
						ecoli	734976
						ecoli	735131
						ecoli	735169
						ecoli	735260
						ecoli	735373
						ecoli	735376
						ecoli	735406
						ecoli	735456
						ecoli	735568
						ecoli	735577
						ecoli	735581
						ecoli	735584
						ecoli	735595
						ecoli	735604
						ecoli	735651
						ecoli	735674
						ecoli	735896
						ecoli	735899
						ecoli	735968
						ecoli	736493
						ecoli	736576
						ecoli	736641
						ecoli	736700
						ecoli	737270
						ecoli	737311
						ecoli	737332
						ecoli	737912
						ecoli	742605
						ecoli	743794
						ecoli	747014
						ecoli	747035
						ecoli	747051
						ecoli	747054
						ecoli	747055
						ecoli	747132
						ecoli	751168
						ecoli	751191
						ecoli	751210
						ecoli	751216
						ecoli	751263
						ecoli	751264
						ecoli	751368
						ecoli	751859
						ecoli	752301
						ecoli	752335
						ecoli	752337
						ecoli	752361
						ecoli	753781
						ecoli	754327
						ecoli	754894
						ecoli	755313
						ecoli	756490
						ecoli	756495
						ecoli	756525
						ecoli	762611
						ecoli	764320
						ecoli	764374
						ecoli	764403
						ecoli	765085
						ecoli	770174
						ecoli	770175
						ecoli	770294
						ecoli	770366
						ecoli	770569
						ecoli	775992
						ecoli	776064
						ecoli	776109
						ecoli	776221
						ecoli	776283
						ecoli	776295
						ecoli	776298
						ecoli	776302
						ecoli	776313
						ecoli	776340
						ecoli	776376
						ecoli	776536
						ecoli	779765
						ecoli	779768
						ecoli	779769
						ecoli	779857
						ecoli	779870
						ecoli	779910
						ecoli	779999
						ecoli	780044
						ecoli	780064
						ecoli	780153
						ecoli	780161
						ecoli	780188
						ecoli	780189
						ecoli	780215
						ecoli	780245
						ecoli	780251
						ecoli	780254
						ecoli	780446
						ecoli	780453
						ecoli	780457
						ecoli	780460
						ecoli	780461
						ecoli	780465
						ecoli	780477
						ecoli	780492
						ecoli	780575
						ecoli	780645
						ecoli	780655
						ecoli	780666
						ecoli	780675
						ecoli	780717
						ecoli	780724
						ecoli	780730
						ecoli	780771
						ecoli	780791
						ecoli	780794
						ecoli	780799
						ecoli	780829
						ecoli	780831
						ecoli	780860
						ecoli	780912
						ecoli	780914
						ecoli	780915
						ecoli	780923
						ecoli	780926
						ecoli	780937
						ecoli	780938
						ecoli	780943
						ecoli	780948
						ecoli	780954
						ecoli	780958
						ecoli	780963
						ecoli	780985
						ecoli	780991
						ecoli	781009
						ecoli	781064
						ecoli	782623
						ecoli	782790
						ecoli	786165
						ecoli	788019
						ecoli	791323
						ecoli	791364
						ecoli	791535
						ecoli	793196
						ecoli	793896
						ecoli	794129
						ecoli	794783
						ecoli	795190
						ecoli	795556
						ecoli	799326
						ecoli	799492
						ecoli	799689
						ecoli	799693
						ecoli	799881
						ecoli	801030
						ecoli	801916
						ecoli	805677
						ecoli	806457
						ecoli	812251
						ecoli	814941
						ecoli	815138
						ecoli	815149
						ecoli	816715
						ecoli	817661
						ecoli	819857
						ecoli	820345
						ecoli	820348
						ecoli	820659
						ecoli	821733
						ecoli	824411
						ecoli	826920
						ecoli	826980
						ecoli	827187
						ecoli	830794
						ecoli	831169
						ecoli	831186
						ecoli	831751
						ecoli	833885
						ecoli	836600
						ecoli	841049
						ecoli	841349
						ecoli	842036
						ecoli	843615
						ecoli	844583
						ecoli	844625
						ecoli	845215
						ecoli	845266
						ecoli	845771
						ecoli	845773
						ecoli	845774
						ecoli	845775
						ecoli	845776
						ecoli	845777
						ecoli	845778
						ecoli	847303
						ecoli	847309
						ecoli	848242
						ecoli	848246
						ecoli	848249
						ecoli	848469
						ecoli	849817
						ecoli	851460
						ecoli	851895
						ecoli	852388
						ecoli	852427
						ecoli	852428
						ecoli	852434
						ecoli	852447
						ecoli	852620
						ecoli	852954
						ecoli	852956
						ecoli	855071
						ecoli	855087
						ecoli	855123
						ecoli	856431
						ecoli	859268
						ecoli	859521
						ecoli	862281
						ecoli	862807
						ecoli	867637
						ecoli	870068
						ecoli	870850
						ecoli	872285
						ecoli	872310
						ecoli	872325
						ecoli	872329
						ecoli	872352
						ecoli	872401
						ecoli	872535
						ecoli	872540
						ecoli	872882
						ecoli	872970
						ecoli	873011
						ecoli	873123
						ecoli	873125
						ecoli	873133
						ecoli	873200
						ecoli	874608
						ecoli	874631
						ecoli	875070
						ecoli	875174
						ecoli	875836
						ecoli	877415
						ecoli	877929
						ecoli	880013
						ecoli	880015
						ecoli	880038
						ecoli	880903
						ecoli	880977
						ecoli	880979
						ecoli	880982
						ecoli	881062
						ecoli	881708
						ecoli	882500
						ecoli	882534
						ecoli	884854
						ecoli	885228
						ecoli	886490
						ecoli	887324
						ecoli	888688
						ecoli	888756
						ecoli	888761
						ecoli	888766
						ecoli	888767
						ecoli	888783
						ecoli	888784
						ecoli	889883
						ecoli	890353
						ecoli	891013
						ecoli	891871
						ecoli	892760
						ecoli	892833
						ecoli	892922
						ecoli	893924
						ecoli	896788
						ecoli	896805
						ecoli	897302
						ecoli	898118
						ecoli	899193
						ecoli	899889
						ecoli	901458
						ecoli	902213
						ecoli	902284
						ecoli	904179
						ecoli	905859
						ecoli	909867
						ecoli	913310
						ecoli	913442
						ecoli	914465
						ecoli	915877
						ecoli	916419
						ecoli	916976
						ecoli	918297
						ecoli	921893
						ecoli	922005
						ecoli	924732
						ecoli	924863
						ecoli	924976
						ecoli	924993
						ecoli	925008
						ecoli	925045
						ecoli	925470
						ecoli	931532
						ecoli	931552
						ecoli	931736
						ecoli	934773
						ecoli	935683
						ecoli	936539
						ecoli	937243
						ecoli	937682
						ecoli	937969
						ecoli	939990
						ecoli	942183
						ecoli	942188
						ecoli	942189
						ecoli	942194
						ecoli	942208
						ecoli	944524
						ecoli	944556
						ecoli	946291
						ecoli	946326
						ecoli	948871
						ecoli	949294
						ecoli	953789
						ecoli	953813
						ecoli	955478
						ecoli	955597
						ecoli	956754
						ecoli	962918
						ecoli	962978
						ecoli	963050
						ecoli	963297
						ecoli	963376
						ecoli	964294
						ecoli	966463
						ecoli	969646
						ecoli	970818
						ecoli	971126
						ecoli	973521
						ecoli	975606
						ecoli	979936
						ecoli	980490
						ecoli	981075
						ecoli	982471
						ecoli	983143
						ecoli	983286
						ecoli	985039
						ecoli	986204
						ecoli	986249
						ecoli	986293
						ecoli	986342
						ecoli	986385
						ecoli	986581
						ecoli	986717
						ecoli	986730
						ecoli	986736
						ecoli	986759
						ecoli	988219
						ecoli	988232
						ecoli	988303
						ecoli	988590
						ecoli	995364
						ecoli	996768
						ecoli	996777
						ecoli	996864
						ecoli	996972
						ecoli	998338
						ecoli	998505
						ecoli	998610
						ecoli	998616
						ecoli	998619
						ecoli	1001189
						ecoli	1001440
						ecoli	1002883
						ecoli	1003912
						ecoli	1003966
						ecoli	1004010
						ecoli	1004015
						ecoli	1006025
						ecoli	1007193
						ecoli	1009104
						ecoli	1009243
						ecoli	1010999
						ecoli	1011596
						ecoli	1012937
						ecoli	1014086
						ecoli	1014739
						ecoli	1014840
						ecoli	1017597
						ecoli	1018137
						ecoli	1018191
						ecoli	1019462
						ecoli	1019467
						ecoli	1021545
						ecoli	1021675
						ecoli	1025295
						ecoli	1027163
						ecoli	1027483
						ecoli	1027576
						ecoli	1028948
						ecoli	1028951
						ecoli	1028952
						ecoli	1028954
						ecoli	1030804
						ecoli	1031181
						ecoli	1036470
						ecoli	1037058
						ecoli	1037178
						ecoli	1040758
						ecoli	1044703
						ecoli	1045120
						ecoli	1048133
						ecoli	1048516
						ecoli	1048943
						ecoli	1049385
						ecoli	1049388
						ecoli	1049449
						ecoli	1049469
						ecoli	1049474
						ecoli	1049500
						ecoli	1049506
						ecoli	1049957
						ecoli	1050225
						ecoli	1050386
						ecoli	1051016
						ecoli	1051023
						ecoli	1051250
						ecoli	1051274
						ecoli	1051275
						ecoli	1051287
						ecoli	1055659
						ecoli	1062219
						ecoli	1062556
						ecoli	1063130
						ecoli	1063144
						ecoli	1063147
						ecoli	1063169
						ecoli	1063190
						ecoli	1063200
						ecoli	1063229
						ecoli	1063339
						ecoli	1063340
						ecoli	1063363
						ecoli	1063405
						ecoli	1063903
						ecoli	1063935
						ecoli	1063945
						ecoli	1063977
						ecoli	1063999
						ecoli	1064069
						ecoli	1064089
						ecoli	1064156
						ecoli	1064200
						ecoli	1064232
						ecoli	1064241
						ecoli	1064308
						ecoli	1064387
						ecoli	1065221
						ecoli	1066056
						ecoli	1066119
						ecoli	1066210
						ecoli	1067120
						ecoli	1070926
						ecoli	1073517
						ecoli	1078183
						ecoli	1078243
						ecoli	1079116
						ecoli	1079118
						ecoli	1079715
						ecoli	1079724
						ecoli	1079744
						ecoli	1079749
						ecoli	1079754
						ecoli	1079756
						ecoli	1079759
						ecoli	1079767
						ecoli	1080501
						ecoli	1080507
						ecoli	1080519
						ecoli	1080577
						ecoli	1080953
						ecoli	1081289
						ecoli	1081810
						ecoli	1082062
						ecoli	1082063
						ecoli	1082702
						ecoli	1084993
						ecoli	1086090
						ecoli	1086991
						ecoli	1087103
						ecoli	1087381
						ecoli	1089206
						ecoli	1089327
						ecoli	1091712
						ecoli	1091805
						ecoli	1092013
						ecoli	1092281
						ecoli	1092342
						ecoli	1092363
						ecoli	1092487
						ecoli	1092536
						ecoli	1092576
						ecoli	1092577
						ecoli	1092578
						ecoli	1092615
						ecoli	1092856
						ecoli	1092974
						ecoli	1093020
						ecoli	1093739
						ecoli	1093778
						ecoli	1093785
						ecoli	1093792
						ecoli	1094389
						ecoli	1094406
						ecoli	1094417
						ecoli	1094423
						ecoli	1094433
						ecoli	1094461
						ecoli	1094473
						ecoli	1094477
						ecoli	1094862
						ecoli	1095752
						ecoli	1095819
						ecoli	1095979
						ecoli	1096195
						ecoli	1096306
						ecoli	1096318
						ecoli	1096331
						ecoli	1096339
						ecoli	1096340
						ecoli	1096341
						ecoli	1096344
						ecoli	1096345
						ecoli	1096346
						ecoli	1096347
						ecoli	1096349
						ecoli	1096353
						ecoli	1096354
						ecoli	1096355
						ecoli	1096356
						ecoli	1096362
						ecoli	1096368
						ecoli	1096369
						ecoli	1096373
						ecoli	1096376
						ecoli	1096381
						ecoli	1096383
						ecoli	1096384
						ecoli	1096393
						ecoli	1096404
						ecoli	1096427
						ecoli	1096435
						ecoli	1096436
						ecoli	1096437
						ecoli	1096440
						ecoli	1096442
						ecoli	1096444
						ecoli	1096447
						ecoli	1096449
						ecoli	1096450
						ecoli	1096451
						ecoli	1096455
						ecoli	1096457
						ecoli	1096458
						ecoli	1096460
						ecoli	1096464
						ecoli	1096465
						ecoli	1096466
						ecoli	1096468
						ecoli	1096469
						ecoli	1096470
						ecoli	1096471
						ecoli	1096473
						ecoli	1096475
						ecoli	1096479
						ecoli	1096480
						ecoli	1096484
						ecoli	1096487
						ecoli	1096488
						ecoli	1096490
						ecoli	1096495
						ecoli	1096503
						ecoli	1096504
						ecoli	1096505
						ecoli	1096506
						ecoli	1096507
						ecoli	1096509
						ecoli	1096510
						ecoli	1096513
						ecoli	1096520
						ecoli	1096522
						ecoli	1096523
						ecoli	1096525
						ecoli	1096527
						ecoli	1096529
						ecoli	1096531
						ecoli	1096532
						ecoli	1096534
						ecoli	1096535
						ecoli	1096538
						ecoli	1096539
						ecoli	1096540
						ecoli	1096541
						ecoli	1096544
						ecoli	1096554
						ecoli	1096571
						ecoli	1096575
						ecoli	1096577
						ecoli	1096581
						ecoli	1096589
						ecoli	1096590
						ecoli	1096603
						ecoli	1096604
						ecoli	1096606
						ecoli	1096608
						ecoli	1096626
						ecoli	1096628
						ecoli	1096631
						ecoli	1096632
						ecoli	1096633
						ecoli	1096641
						ecoli	1096643
						ecoli	1096645
						ecoli	1096647
						ecoli	1096648
						ecoli	1096652
						ecoli	1096656
						ecoli	1096660
						ecoli	1096662
						ecoli	1096669
						ecoli	1096671
						ecoli	1096676
						ecoli	1096678
						ecoli	1096685
						ecoli	1096688
						ecoli	1096689
						ecoli	1096690
						ecoli	1096706
						ecoli	1096711
						ecoli	1096721
						ecoli	1096722
						ecoli	1096735
						ecoli	1096737
						ecoli	1099678
						ecoli	1099974
						ecoli	1101248
						ecoli	1101943
						ecoli	1102023
						ecoli	1102083
						ecoli	1102628
						ecoli	1102642
						ecoli	1102751
						ecoli	1102824
						ecoli	1102897
[truncated: 6,112 more rows]
