# Supplementary material for: Ultrasensitive and high-efficiency screen of de novo low-frequency mutations by o2n-seq
Source: Nat Commun. 2017 May 22;8:15335. doi: 10.1038/ncomms15335 (PMC5458117; doi:10.1038/ncomms15335)
Supplement: Supplementary Data 2 — Target-probe panel of hepatocellular carcinoma. [file ncomms15335-s3.xlsx]

## Sheet: Sheet1
o2n-capture target sites
687 sites and -/+300bp
chr	start	end	Gene
chr1	153784196	153784796	GATAD2B
chr12	124343424	124344024	DNAH10
chr13	39263319	39263919	FREM2
chr18	46343355	46343955	KIAA0427
chr18	50917772	50918372	DCC
chr19	58059041	58059641	ZNF550
chr3	46480521	46481121	LTF
chr3	195513143	195513743	MUC4
chr5	172578310	172578910	BNIP1
chr7	150439438	150440038	GIMAP5
chrX	21674258	21674858	KLHL34
chr10	104678335	104678935	CNNM2
chr16	69988062	69988662	CLEC18A
chr1	229771546	229772146	URB2
chr2	27597641	27598241	SNX17
chr10	125516545	125517145	CPXM2
chr1	19465292	19465892	UBR4
chr1	26371307	26371907	SLC30A2
chr1	26384765	26385365	TRIM63
chr11	49974189	49974789	OR4C13
chr11	64418520	64419120	NRXN2
chr11	72083724	72084324	CLPB
chr11	111851273	111851873	DIXDC1
chr11	117784837	117785437	TMPRSS13
chr11	118984367	118984967	C2CD2L
chr11	124120912	124121512	OR8G1
chr1	152282692	152283292	FLG
chr1	154295457	154296057	AQP10
chr1	155217941	155218541	FAM189B
chr1	160654630	160655230	CD48
chr1	175323261	175323861	TNR
chr1	183093640	183094240	LAMC1
chr1	228521004	228521604	OBSCN
chr1	233514616	233515216	KIAA1804
chr13	25671209	25671809	PABPC3
chr14	20585737	20586337	OR4K17
chr14	66082491	66083091	FUT8
chr15	33962364	33962964	RYR3
chr15	80450120	80450720	FAH
chr15	99739878	99740478	TTC23
chr17	26969700	26970300	KIAA0100
chr17	53067917	53068517	STXBP4
chr17	71192538	71193138	COG1
chr19	9867980	9868580	ZNF846
chr19	11892222	11892822	ZNF441
chr20	23064601	23065201	CD93
chr20	37531009	37531609	PPP1R16B
chr2	25095278	25095878	ADCY3
chr2	179444246	179444846	TTN
chr2	196824814	196825414	DNAH7
chr2	228859966	228860566	SPHKAP
chr2	231973584	231974184	HTR2B
chr22	31533452	31534052	PLA2G3
chr3	30713099	30713699	TGFBR2
chr3	137880593	137881193	DBR1
chr4	38829246	38829846	TLR6
chr4	155155996	155156596	DCHS2
chr4	183675684	183676284	ODZ3
chr4	183675761	183676361	ODZ3
chr6	43399720	43400320	ABCC10
chr6	50696313	50696913	TFAP2D
chr6	90604499	90605099	GJA10
chr6	111213075	111213675	AMD1
chr6	150267382	150267982	ULBP2
chr7	92734729	92735329	SAMD9
chr7	128451924	128452524	CCDC136
chr8	62577526	62578126	ASPH
chr8	102570575	102571175	GRHL2
chr8	119936352	119936952	TNFRSF11B
chr9	14859115	14859715	FREM1
chr9	79323286	79323886	PRUNE2
chr9	128434359	128434959	MAPKAP1
chr9	135983136	135983736	RALGDS
chrX	47425993	47426593	ARAF
chr17	80684660	80685260	FN3KRP
chr3	51393572	51394172	DOCK3
chr1	158261655	158262255	CD1C
chr15	93015187	93015787	C15orf32
chr16	31372176	31372776	ITGAX
chr6	33154128	33154728	COL11A2
chr9	19515949	19516549	SLC24A2
chr17	62049240	62049840	SCN4A
chr2	1892795	1893395	MYT1L
chr3	17417807	17418407	TBC1D5
chr11	93431779	93432379	KIAA1731
chr14	70634111	70634711	SLC8A3
chr7	96636714	96637314	DLX6
chr9	131184867	131185467	CERCAM
chrX	73960718	73961318	KIAA2022
chr14	68247892	68248492	ZFYVE26
chr4	176622455	176623055	GPM6A
chr1	214817600	214818200	CENPF
chr3	44284801	44285401	C3orf77
chr17	12917492	12918092	ELAC2
chr2	149803123	149803723	KIF5C
chr5	141025373	141025973	FCHSD1
chr7	141727203	141727803	MGAM
chr14	50734197	50734797	L2HGDH
chr20	33981643	33982243	UQCC
chr3	44844092	44844692	KIF15
chr1	54477655	54478255	LDLRAD1
chr12	109947872	109948472	UBE3B
chr18	44559338	44559938	TCEB3B
chrX	144909099	144909699	CXorf1
chr5	7707631	7708231	ADCY2
chr14	74960792	74961392	ISCA2
chr15	56152675	56153275	NEDD4
chr13	52952056	52952656	THSD1
chr5	125894692	125895292	ALDH7A1
chr17	16329132	16329732	TRPV2
chr9	37718859	37719459	FRMPD1
chr6	55119696	55120296	HCRTR2
chr9	135780973	135781573	TSC1
chr1	44415059	44415659	IPO13
chr1	116280640	116281240	CASQ2
chr2	20145956	20146556	WDR35
chr6	6167427	6168027	F13A1
chr7	20420019	20420619	ITGB8
chr7	23730742	23731342	C7orf46
chr2	179247483	179248083	OSBPL6
chr2	203757078	203757678	WDR12
chr3	63825077	63825677	THOC7
chr7	31877232	31877832	PDE1C
chr3	193158992	193159592	ATP13A4
chr1	21137076	21137676	EIF4G3
chr10	28345182	28345782	MPP7
chr2	31403542	31404142	CAPN14
chr13	73637721	73638321	KLF5
chr19	19604893	19605493	GATAD2A
chr2	210557997	210558597	MAP2
chr15	75893242	75893842	SNUPN
chr19	53611728	53612328	ZNF415
chr19	56481735	56482335	NLRP8
chr7	83590724	83591324	SEMA3A
chr9	115014695	115015295	ROD1
chr14	42355630	42356230	LRFN5
chr11	36522719	36523319	TRAF6
chr20	58557695	58558295	CDH26
chr20	58557696	58558296	CDH26
chr2	145187253	145187853	ZEB2
chr3	112324069	112324669	CCDC80
chr6	56032732	56033332	COL21A1
chr12	95507175	95507775	FGD6
chr19	57639995	57640595	USP29
chr1	181701645	181702245	CACNA1E
chr15	42529515	42530115	TMEM87A
chr19	36832181	36832781	ZFP14
chr1	39463562	39464162	AKIRIN1
chr12	25262860	25263460	CASC1
chr19	17452034	17452634	GTPBP3
chr4	151765542	151766142	LRBA
chr14	94395209	94395809	FAM181A
chr6	47575415	47576015	CD2AP
chr11	18761857	18762457	PTPN5
chr10	11059812	11060412	CELF2
chr1	240370369	240370969	FMN2
chr14	21238376	21238976	EDDM3B
chrX	135427540	135428140	GPR112
chr12	70064961	70065561	BEST3
chr3	197495024	197495624	FYTTD1
chr3	195515310	195515910	MUC4
chr14	75021923	75022523	LTBP2
chr19	48342570	48343170	CRX
chr3	48575737	48576337	PFKFB4
chr3	111692300	111692900	PHLDB2
chr2	128631479	128632079	AMMECR1L
chr3	47078860	47079460	SETD2
chr21	41667746	41668346	DSCAM
chr7	106508536	106509136	PIK3CG
chr12	49444028	49444628	MLL2
chr6	136922760	136923360	MAP3K5
chr11	120319565	120320165	ARHGEF12
chr22	41980051	41980651	PMM1
chr7	3991080	3991680	SDK1
chr15	57734368	57734968	CGNL1
chr5	45645231	45645831	HCN1
chr19	49253215	49253815	FUT1
chr3	143708130	143708730	C3orf58
chr15	25924659	25925259	ATP10A
chr20	47262185	47262785	PREX1
chr5	74059210	74059810	GFM2
chr2	61315035	61315635	KIAA1841
chr12	101332893	101333493	ANO4
chr1	144859493	144860093	PDE4DIP
chr1	203020671	203021271	PPFIA4
chr6	35279921	35280521	DEF6
chr1	22155652	22156252	HSPG2
chr9	138415435	138416035	LCN1
chr20	60737621	60738221	SS18L1
chr8	144460571	144461171	RHPN1
chr14	42367826	42368426	LRFN5
chr16	71007811	71008411	HYDIN
chr17	38317743	38318343	CASC3
chr1	204213693	204214293	PLEKHA6
chr20	24995530	24996130	ACSS1
chr12	77421386	77421986	E2F7
chr5	1406083	1406683	SLC6A3
chr10	46322112	46322712	AGAP4
chr19	11408534	11409134	TSPAN16
chr1	78184028	78184628	USP33
chr9	33068602	33069202	SMU1
chr2	136519168	136519768	UBXN4
chr2	239344267	239344867	ASB1
chr1	908019	908619	PLEKHN1
chr1	7847859	7848459	PER3
chr1	16264041	16264641	SPEN
chr1	19567286	19567886	KIAA0090
chr1	23856805	23857405	E2F2
chr1	87044888	87045488	CLCA4
chr1	95492401	95493001	ALG14
chr11	607602	608202	PHRF1
chr11	618577	619177	CDHR5
chr11	103128122	103128722	DYNC2H1
chr11	108031624	108032224	NPAT
chr11	119026770	119027370	ABCG4
chr11	128676792	128677392	FLI1
chr1	153617241	153617841	C1orf77
chr12	51457351	51457951	CSRNP2
chr12	122262948	122263548	SETD1B
chr14	24884762	24885362	NYNRIN
chr14	76105403	76106003	FLVCR2
chr15	52901218	52901818	KIAA1370
chr16	28331119	28331719	SBK1
chr17	685332	685932	RNMTL1
chr17	40125467	40126067	CNP
chr17	71389431	71390031	SDK2
chr18	2547067	2547667	METTL4
chr20	31040395	31040995	C20orf112
chr20	62597214	62597814	ZNF512B
chr2	74043413	74044013	C2orf78
chr22	21346323	21346923	LZTR1
chr3	38404163	38404763	XYLB
chr3	49753041	49753641	RNF123
chr3	58155191	58155791	FLNB
chr3	133099480	133100080	TMEM108
chr3	183561738	183562338	PARL
chr4	156723243	156723843	GUCY1B3
chr6	27782602	27783202	HIST1H2BM
chr6	32190129	32190729	NOTCH4
chr6	131186461	131187061	EPB41L2
chr7	86794061	86794661	DMTF1
chr7	99704625	99705225	TAF6
chr9	134396561	134397161	POMT1
chr2	216285151	216285751	FN1
chr6	135303315	135303915	HBS1L
chr10	24909407	24910007	ARHGAP21
chr1	159038145	159038745	AIM2
chr12	124408047	124408647	DNAH10
chr11	114569199	114569799	FAM55B
chr16	9923111	9923711	GRIN2A
chr17	35609658	35610258	ACACA
chr2	128369823	128370423	MYO7B
chr9	127228342	127228942	GPR144
chr6	131997585	131998185	ENPP3
chr2	73491314	73491914	FBXO41
chr2	234345789	234346389	DGKD
chr19	51322929	51323529	KLK1
chr16	53532202	53532802	AKTIP
chr19	54301289	54301889	NLRP12
chr19	374000	374600	THEG
chr12	53469279	53469879	SPRYD3
chr16	70998478	70999078	HYDIN
chrX	69176610	69177210	EDA
chr9	14720004	14720604	CER1
chr17	29226303	29226903	C17orf42
chr19	46325774	46326374	SYMPK
chr6	86239654	86240254	SNX14
chr11	47357251	47357851	MYBPC3
chr1	192989986	192990586	UCHL5
chr6	38790455	38791055	DNAH8
chr11	35302236	35302836	SLC1A2
chr3	9852046	9852646	TTLL3
chr9	129457896	129458496	LMX1B
chr17	7576798	7577398	TP53
chr10	70497321	70497921	CCAR1
chr20	55072275	55072875	GCNT7
chr7	4829196	4829796	KIAA0415
chr1	149859035	149859635	HIST2H2AB
chr10	33195707	33196307	ITGB1
chr11	4929043	4929643	OR51A7
chr11	6806293	6806893	OR2AG1
chr11	6806295	6806895	OR2AG1
chr11	57970636	57971236	OR1S2
chr11	57982314	57982914	OR1S1
chr11	57982315	57982915	OR1S1
chr1	152082265	152082865	TCHH
chr1	152777481	152778081	LCE1C
chr1	152784672	152785272	LCE1B
chr1	207076074	207076674	IL24
chr13	110434309	110434909	IRS2
chr14	61746899	61747499	TMEM30B
chr14	104165543	104166143	XRCC3
chr16	19883153	19883753	GPRC5B
chr16	21698485	21699085	OTOA
chr19	12575248	12575848	ZNF709
chr19	56467021	56467621	NLRP8
chr2	79348482	79349082	REG1A
chr2	79348484	79349084	REG1A
chr22	24466533	24467133	CABIN1
chr22	36872602	36873202	TXN2
chr22	39440803	39441403	APOBEC3F
chr5	146235777	146236377	PPP2R2B
chr6	33410417	33411017	SYNGAP1
chr6	126080206	126080806	HEY2
chr7	143826637	143827237	OR2A14
chr7	143826640	143827240	OR2A14
chr9	96020943	96021543	WNK2
chr9	139741385	139741985	C9orf172
chrX	101138747	101139347	ZMAT1
chr1	120165780	120166380	ZNF697
chr13	79940641	79941241	RBM26
chr17	78327107	78327707	RNF213
chr4	42399895	42400495	SHISA3
chr12	86275699	86276299	NTS
chr1	16258271	16258871	SPEN
chr1	117660507	117661107	TRIM45
chr12	11420618	11421218	PRB3
chr14	91639340	91639940	C14orf159
chr14	91779908	91780508	CCDC88C
chr17	45663449	45664049	NPEPPS
chr19	16612049	16612649	C19orf44
chr20	44577836	44578436	ZNF335
chr21	31768487	31769087	KRTAP13-1
chr2	170031601	170032201	LRP2
chr3	27331807	27332407	NEK10
chr3	193853918	193854518	HES1
chr5	49698710	49699310	EMB
chr7	99002217	99002817	PDAP1
chr8	22864607	22865207	RHOBTB2
chrX	153633084	153633684	DNASE1L1
chr9	84248845	84249445	TLE1
chr16	3139088	3139688	ZSCAN10
chr7	100349746	100350346	ZAN
chr19	42828615	42829215	TMEM145
chr7	138545904	138546504	KIAA1549
chr6	108370171	108370771	OSTM1
chr7	44192650	44193250	GCK
chr20	20582142	20582742	RALGAPA2
chr12	9247892	9248492	A2M
chr12	9247893	9248493	A2M
chr1	17275035	17275635	CROCC
chr11	4903689	4904289	OR51T1
chr11	65622550	65623150	CFL1
chr11	94906142	94906742	SESN3
chr1	203816375	203816975	ZC3H11A
chr12	7049841	7050441	ATN1
chr12	66787723	66788323	GRIP1
chr14	69520347	69520947	DCAF5
chr14	104641687	104642287	KIF26A
chr16	70729188	70729788	VAC14
chr19	7122412	7123012	INSR
chr19	17689992	17690592	GLT25D1
chr19	40718758	40719358	MAP3K10
chr19	40788213	40788813	miRNA:hsa-miR-641
chr19	56029960	56030560	SSC5D
chr2	29129028	29129628	WDR43
chr2	220167117	220167717	PTPRN
chr22	39714194	39714794	RPL3
chr3	64184172	64184772	PRICKLE2
chr3	75787276	75787876	ZNF717
chr3	75787283	75787883	ZNF717
chr3	121125972	121126572	STXBP5L
chr3	160138391	160138991	SMC4
chr3	179615693	179616293	PEX5L
chr6	44121848	44122448	TMEM63B
chr7	49815326	49815926	VWC2
chr7	150707477	150708077	NOS3
chr7	151873424	151874024	MLL3
chr8	8998222	8998822	PPP1R3B
chr8	55371426	55372026	SOX17
chr9	134400136	134400736	UCK1
chrX	128902001	128902601	XPNPEP2
chrX	153055977	153056577	IDH3G
chr10	101969161	101969761	CHUK
chr17	34171329	34171929	TAF15
chr10	71581851	71582451	COL13A1
chr10	71581852	71582452	COL13A1
chr11	118375133	118375733	MLL
chr15	74489844	74490444	STRA6
chr13	50622864	50623464	miRNA:hsa-miR-16-1
chr19	56029071	56029671	SSC5D
chr11	64874984	64875584	C11orf2
chr7	76247266	76247866	POMZP3
chr19	39905384	39905984	PLEKHG2
chr21	44524202	44524802	U2AF1
chr15	99500334	99500934	IGF1R
chr1	249106033	249106633	SH3BP5L
chr9	139748389	139748989	MAMDC4
chr1	11009499	11010099	C1orf127
chr15	43668021	43668621	TUBGCP4
chr1	28564106	28564706	ATPIF1
chr1	32201675	32202275	BAI2
chr11	397025	397625	PKP3
chr11	67196309	67196909	RPS6KB2
chr1	201023351	201023951	CACNA1S
chr1	231501911	231502511	EGLN1
chr12	113559118	113559718	RASAL1
chr21	46305993	46306593	ITGB2
chr3	184298002	184298602	EPHB3
chr6	31762457	31763057	VARS
chr7	123197527	123198127	NDUFA5
chr8	97797085	97797685	PGCP
chr10	103867631	103868231	LDB1
chr10	127727668	127728268	ADAM12
chr1	23111123	23111723	EPHB2
chr1	36553417	36554017	TEKT2
chr1	46088587	46089187	CCDC17
chr1	55266487	55267087	TTC22
chr11	4661015	4661615	OR51D1
chr12	6436156	6436756	PLEKHG6
chr12	11420595	11421195	PRB3
chr12	108011732	108012332	BTBD11
chr12	109954327	109954927	UBE3B
chr13	21750954	21751554	MRP63
chr13	99607499	99608099	DOCK9
chr14	104206016	104206616	PPP1R13B
chr16	20993914	20994514	DNAH3
chr16	72829131	72829731	ZFHX3
chr17	39766317	39766917	KRT16
chr18	30349785	30350385	KLHL14
chr18	46189849	46190449	KIAA0427
chr19	40362936	40363536	FCGBP
chr19	45855585	45856185	ERCC2
chr19	51738602	51739202	CD33
chr20	32264675	32265275	E2F1
chr2	74684682	74685282	INO80B
chr22	29885523	29886123	NEFH
chr22	41188361	41188961	SLC25A17
chr22	41973099	41973699	PMM1
chr3	47618884	47619484	CSPG5
chr4	160252288	160252888	RAPGEF2
chr5	137506523	137507123	BRD8
chr5	161323967	161324567	GABRA1
chr5	180048553	180049153	FLT4
chr6	112396960	112397560	TUBE1
chr8	110542013	110542613	PKHD1L1
chrX	15301433	15302033	ASB11
chr8	141369994	141370594	TRAPPC9
chr3	128780385	128780985	GP9
chrX	65420133	65420733	HEPH
chr10	486544	487144	DIP2C
chr1	55081545	55082145	FAM151A
chr11	61672006	61672606	RAB3IL1
chr11	65812581	65813181	GAL3ST3
chr11	66025853	66026453	KLC2
chr11	68703712	68704312	IGHMBP2
chr11	100999424	101000024	PGR
chr1	200142851	200143451	NR5A2
chr1	204954777	204955377	NFASC
chr12	9251043	9251643	A2M
chr12	49420617	49421217	MLL2
chr12	49744804	49745404	DNAJC22
chr14	38060579	38061179	FOXA1
chr16	722714	723314	RHOT2
chr16	24873685	24874285	SLC5A11
chr16	89371388	89371988	ANKRD11
chr17	42165557	42166157	HDAC5
chr17	42824579	42825179	DBF4B
chr18	11851259	11851859	CHMP1B
chr18	34340419	34341019	FHOD3
chr19	757625	758225	C19orf21
chr19	14263041	14263641	LPHN1
chr19	17611320	17611920	SLC27A1
chr19	19609233	19609833	GATAD2A
chr19	46281140	46281740	DMPK
chr19	49657613	49658213	HRC
chr20	4162714	4163314	SMOX
chr20	31022192	31022792	ASXL1
chr20	61929074	61929674	COL20A1
chr2	7026962	7027562	RSAD2
chr22	37768924	37769524	ELFN2
chr3	48696022	48696622	CELSR3
chr4	8098556	8099156	ABLIM2
chr4	114256841	114257441	ANK2
chr6	1390454	1391054	FOXF2
chr6	43492378	43492978	XPO5
chr7	4841184	4841784	RADIL
chr7	99227213	99227813	ZNF498
chr7	148463387	148463987	CUL1
chr7	150648583	150649183	KCNH2
chr9	37537394	37537994	FBXO10
chr9	139906969	139907569	ABCA2
chr1	35370239	35370839	DLGAP3
chr6	152784352	152784952	SYNE1
chr17	76122310	76122910	TMC6
chr15	90144759	90145359	C15orf42
chr9	5090448	5091048	JAK2
chr16	56485289	56485889	OGFOD1
chr10	6005444	6006044	IL15RA
chr10	6061603	6062203	IL2RA
chr1	8424532	8425132	RERE
chr1	19181129	19181729	TAS1R2
chr1	119427586	119428186	TBX15
chr11	60708292	60708892	SLC15A3
chr11	118007484	118008084	SCN4B
chr1	156622107	156622707	BCAN
chr1	183895118	183895718	RGL1
chr16	57474463	57475063	CIAPIN1
chr17	74276226	74276826	QRICH2
chr19	18856433	18857033	CRTC1
chr19	40889745	40890345	HIPK4
chr19	41065857	41066457	SPTBN4
chr19	45997830	45998430	RTN2
chr20	34024905	34025505	GDF5
chr20	35060156	35060756	DLGAP4
chr2	38527123	38527723	ATL2
chr2	110372966	110373566	ANKRD57
chr21	32508037	32508637	TIAM1
chr21	39671765	39672365	KCNJ15
chr21	45752649	45753249	C21orf2
chr21	46900412	46901012	COL18A1
chr2	220034306	220034906	SLC23A3
chr2	220473849	220474449	STK11IP
chr22	31266145	31266745	OSBP2
chr3	52597890	52598490	PBRM1
chr3	196673932	196674532	PIGZ
chr4	17829628	17830228	NCAPG
chr5	85913603	85914203	COX7C
chr5	151183303	151183903	G3BP1
chr6	32947335	32947935	BRD2
chr8	33246602	33247202	FUT10
chr8	144941297	144941897	EPPK1
chr9	17415865	17416465	CNTLN
chr9	135781074	135781674	TSC1
chrX	2947038	2947638	ARSH
chr1	36936891	36937491	CSF3R
chr11	126147066	126147666	FOXRED1
chr1	228402279	228402879	OBSCN
chr14	105418518	105419118	AHNAK2
chr15	57732276	57732876	CGNL1
chr20	42163249	42163849	L3MBTL
chr20	62364708	62365308	ZGPAT
chr3	195509849	195510449	MUC4
chr7	1538967	1539567	INTS1
chrX	37027726	37028326	FAM47C
chr8	104897277	104897877	RIMS2
chr11	85396463	85397063	CCDC89
chr18	10773189	10773789	FAM38B
chr20	31315594	31316194	COMMD7
chr3	167742458	167743058	GOLIM4
chr7	100349628	100350228	ZAN
chr7	150068768	150069368	REPIN1
chr9	117103550	117104150	AKNA
chr10	101914393	101914993	ERLIN1
chr10	123845670	123846270	TACC2
chr1	54506186	54506786	TMEM59
chr11	1078053	1078653	MUC2
chr11	65124373	65124973	TIGD3
chr1	228528893	228529493	OBSCN
chr12	48137517	48138117	RAPGEF3
chr13	114285756	114286356	TFDP1
chr15	76633777	76634377	ISL2
chr15	91496119	91496719	UNC45A
chr16	25228283	25228883	AQP8
chr16	29906431	29907031	SEZ6L2
chr16	68056022	68056622	DDX28
chr17	10312572	10313172	MYH8
chr17	27908480	27909080	GIT1
chr19	50411629	50412229	NUP62
chr2	1946542	1947142	MYT1L
chr2	27317438	27318038	KHK
chr2	72359951	72360551	CYP26B1
chr2	86998405	86999005	RMND5A
chr21	45387627	45388227	AGPAT3
chr2	183593046	183593646	DNAJC10
chr22	50658118	50658718	TUBGCP6
chr3	136087674	136088274	STAG1
chr4	165118299	165118899	ANP32C
chr6	26103927	26104527	HIST1H4C
chr7	73245602	73246202	CLDN4
chr7	76888063	76888663	CCDC146
chr7	100086490	100087090	C7orf51
chr7	137269681	137270281	DGKI
chr8	26267617	26268217	BNIP3L
chr9	2081631	2082231	SMARCA2
chr9	141009737	141010337	CACNA1B
chrX	12734563	12735163	FRMPD4
chrX	70823600	70824200	ACRC
chr19	9074718	9075318	MUC16
chr2	76975708	76976308	LRRTM4
chr7	99226974	99227574	ZNF498
chr12	6427205	6427805	PLEKHG6
chr2	21229749	21230349	APOB
chr6	65611708	65612308	EYS
chr7	45122331	45122931	NACAD
chr7	158829199	158829799	VIPR2
chr22	25023776	25024376	GGT1
chr9	38577828	38578428	ANKRD18A
chr19	53856461	53857061	ZNF845
chr3	32746104	32746704	CNOT10
chr7	645578	646178	PRKAR1B
chr7	15725497	15726097	MEOX2
chr7	15725500	15726100	MEOX2
chr9	123628849	123629449	PHF19
chr1	92262727	92263327	TGFBR3
chr11	112103874	112104474	PTS
chr1	201180185	201180785	IGFN1
chr13	36049355	36049955	MAB21L1
chr14	50582939	50583539	C14orf138
chr15	52553002	52553602	MYO5C
chr15	81176374	81176974	KIAA1199
chr15	89007704	89008304	MRPL46
chr17	40441188	40441788	STAT5A
chr20	33345459	33346059	NCOA6
chr2	55545832	55546432	CCDC88A
chr2	65298518	65299118	CEP68
chr3	9784381	9784981	BRPF1
chr3	113774963	113775563	KIAA1407
chr7	72912704	72913304	BAZ1B
chr7	151817630	151818230	GALNT11
chr11	119031500	119032100	ABCG4
chr12	80328329	80328929	PPP1R12A
chr15	88798990	88799590	NTRK3
chr17	62492404	62493004	POLG2
chr17	73751567	73752167	ITGB4
chr19	18545619	18546219	ISYNA1
chr22	28692015	28692615	TTC28
chr3	194407573	194408173	FAM43A
chr6	30917145	30917745	DPCR1
chrX	37026962	37027562	FAM47C
chrX	153716399	153716999	SLC10A3
chr17	38239842	38240442	THRA
chr10	15255032	15255632	FAM171A1
chr1	11302923	11303523	MTOR
chr1	27332823	27333423	FAM46B
chr1	94527854	94528454	ABCA4
chr11	46566861	46567461	AMBRA1
chr11	67269128	67269728	PITPNM1
chr11	67379077	67379677	NDUFV1
chr11	67379088	67379688	NDUFV1
chr11	124440070	124440670	OR8A1
chr1	155927360	155927960	ARHGEF2
chr1	180907429	180908029	KIAA1614
chr1	200880538	200881138	C1orf106
chr1	242159296	242159896	MAP1LC3C
chr12	7248910	7249510	C1RL
chr12	10074466	10075066	CLEC2A
chr12	49691026	49691626	PRPH
chr12	95507163	95507763	FGD6
chr12	104152689	104153289	STAB2
chr14	24884189	24884789	NYNRIN
chr14	45605296	45605896	FANCM
chr15	34528009	34528609	SLC12A6
chr15	63630788	63631388	CA12
chr16	69785900	69786500	NOB1
chr17	2923512	2924112	RAP1GAP2
chr17	15641761	15642361	TBC1D26
chr17	39674663	39675263	KRT15
chr17	42882627	42883227	GJC1
chr17	48431527	48432127	XYLT2
chr17	61895412	61896012	DDX42
chr17	76565262	76565862	DNAH17
chr19	13335270	13335870	CACNA1A
chr19	13563495	13564095	CACNA1A
chr19	14150336	14150936	IL27RA
chr19	15636001	15636601	CYP4F22
chr19	20229205	20229805	ZNF90
chr19	36398046	36398646	TYROBP
chr19	43990630	43991230	PHLDB3
chr20	330076	330676	NRSN2
chr20	47243843	47244443	PREX1
chr2	271780	272380	ACP1
chr2	54149921	54150521	PSME4
chr2	128183444	128184044	PROC
chr2	179473330	179473930	TTN
chr2	234112519	234113119	INPP5D
chr22	22038807	22039407	PPIL2
chr22	30695187	30695787	TBC1D10A
chr22	50987725	50988325	KLHDC7B
chr3	33637901	33638501	CLASP2
chr3	40231072	40231672	MYRIP
chr3	47951071	47951671	MAP4
chr3	52430732	52431332	DNAH1
chr3	124437615	124438215	KALRN
chr3	132438362	132438962	NPHP3
chr4	62758162	62758762	LPHN3
chr5	148808229	148808829	miRNA:hsa-miR-143
chr6	11190896	11191496	NEDD9
chr6	35391873	35392473	PPARD
chr6	37621779	37622379	MDGA1
chr6	56993300	56993900	ZNF451
chr7	98257469	98258069	NPTX2
chr8	33454676	33455276	DUSP26
chr8	144875806	144876406	SCRIB
chr9	35546851	35547451	RUSC2
chrX	64947428	64948028	MSN
chrX	131524780	131525380	MBNL3
